# Supplementary material for: Ecological Structure of Recent and Last Glacial Mammalian Faunas in Northern Eurasia: The Case of Altai-Sayan Refugium
Source: PLoS One. 2014 Jan 13;9(1):e85056. doi: 10.1371/journal.pone.0085056 (PMC3890305; doi:10.1371/journal.pone.0085056)
Supplement: Table S3 — Percentages of biomes and trophic-size categories for regions and localities (dataset). (XLS) [file pone.0085056.s007.xls]

## Sheet: dataset
% of biome categories
biome categories	Altai-Sayan	Transbaikalia	Carpathian Mts.	Southern Russian Plains	South Ural	Northern Yakutia	North Ural	Ukok-Sailiugem	Uvs Nuur NP	Khar Us Nuur NP	Altaisky Z	Katunskiy Z	Sayano-Shushensky BR	Kuznetsky Alatau	Azas Z	Tigireksky Z	Khubsugul	Mongolian Altai	Khangai	Khentey Mts.	Tien-Shan Mts.	Central Kazakhstan	Tsentral’no-Sibirskiy BR	Tsentral’no-Chernozemny BR	Tsentral’no-Lesnoy BR	Daurskiy BR	Polana BR	Carpathian Mts.	Laplandskiy BR	Pechoro-Ilychskiy BR	Transbaikalia	Northern Yakutia	North Ural
tundra	10	12.87	9.02	11.34	16.33	17.85	18.75	9.09	7.5	7.3	8.59	10.61	9.72	9.87	12.8	10.37	10.08	9.59	9.04	10.2	5.36	6.18	14.71	5.49	9.68	7.69	5.36	5.04	17.44	12.85	9.58	22.02	13.4
alpine	12.94	13.86	9.83	8.25	10.2	13.4	11.46	16.08	12.5	12.41	11.66	13.64	12.5	9.87	12	10.37	14.76	14.38	12.65	10.88	10.12	5.62	11.76	4.4	8.06	7.69	6.25	7.56	11.63	11.01	10.78	11.92	11.35
taiga	22.35	16.83	18.85	16.49	19.39	20.54	21.87	19.58	22	16.05	32.52	30.3	32.64	32.89	32.8	32.59	25.5	24.66	22.89	25.85	16.07	19.1	34.31	24.18	30.64	17.95	22.32	25.2	30.23	33.03	25.15	32.11	34.02
temperate forest	17.06	13.86	25.41	17.53	17.35	15.17	16.67	16.08	17.5	15.33	24.54	21.21	25	26.32	24	25.19	22.15	20.55	20.48	23.13	21.43	21.35	23.53	35.16	31.45	23.08	43.75	41.18	23.26	27.52	22.75	19.27	26.8
steppe	30	32.68	31.97	36.08	29.59	25	25	28.68	29	30.66	19.62	21.21	17.36	18.42	15.2	19.26	20.8	22.6	25.9	21.78	31.55	31.46	12.75	26.37	16.94	32.05	18.75	17.66	13.95	12.84	24.55	11.93	13.4
desert	7.65	9.9	4.92	10.31	7.14	8.04	6.25	10.49	11.5	18.25	3.07	3.03	2.78	2.63	3.2	2.22	6.71	8.22	9.04	8.16	15.47	16.29	2.94	4.4	3.23	11.54	3.57	3.36	3.49	2.75	7.19	2.75	1.03
Pleistocene – bold; NP – National Park, BR – Biosphere reserve, Z – zapovednik, Mts. – mountains
% of trophic-size categories
trophic-size categories	Altai-Sayan	Transbaikalia	Carpathian Mts.	Southern Russian Plains	South Ural	Northern Yakutia	North Ural	Ukok-Sailiugem	Uvs Nuur NP	Khar Us Nuur NP	Altaisky Z	Katunskiy Z	Sayano-Shushensky BR	Kuznetsky Alatau	Azas Z	Tigireksky Z	Khubsugul	Mongolian Altai	Khangai	Khentey Mts.	Tien-Shan Mts.	Central Kazakhstan	Tsentral’no-Sibirskiy BR	Tsentral’no-Chernozemny BR	Tsentral’no-Lesnoy BR	Daurskiy BR	Polana BR	Carpathian Mts.	Laplandskiy BR	Pechoro-Ilychskiy BR	Transbaikalia	Northern Yakutia	North Ural
aquatic predator	0	0	0	0	0	0	0	0	2.17	0	3.28	1.89	3.85	1.82	2.17	1.96	1.69	1.72	1.43	1.72	1.32	0	2.5	2.5	2.27	0	2.63	2.27	3.45	2.63	1.4	2.33	2.7
small terrestrial predator	11.7	2.13	14.04	12.5	15.56	13.53	17.95	23.73	14.13	15.87	16.39	16.98	13.46	14.55	15.23	17.65	20.34	20.7	15.7	18.98	14.46	15.85	17.5	17.5	15.9	21.63	21.06	20.46	24.14	21.05	15.49	18.59	21.62
large terrestrial predator	5.19	4.25	5.26	8.33	6.66	6.82	5.13	5.09	2.17	3.17	3.28	5.66	3.85	1.82	2.17	1.96	3.39	3.45	2.86	1.72	3.95	1.22	2.5	2.5	2.27	2.7	2.63	2.27	3.45	2.63	1.4	4.65	2.7
aquatic predator of invertebrates	1.3	0	3.51	0	0	0	0	0	1.09	1.58	1.64	1.89	1.92	1.82	2.17	1.96	1.69	1.72	1.43	1.72	1.32	1.22	2.5	2.5	2.27	0	5.26	4.55	3.45	2.63	1.4	0	2.7
subterranean predator of invertebrates	1.3	0	1.75	0	0	0	0	0	1.09	0	1.64	1.89	1.92	1.82	2.17	1.96	1.69	0	0	0	0	1.22	2.5	2.5	2.27	0	2.63	2.27	0	2.63	1.4	2.33	2.7
small terrestrial predator of invertebrates	3.9	4.25	8.77	0	0	0	0	8.47	10.87	7.94	11.47	11.32	11.54	18.18	17.39	13.73	10.17	8.63	10	12.08	10.53	14.62	20	10	13.64	10.81	15.8	11.36	13.78	13.16	12.69	16.27	10.82
small terrestrial omnivore	6.49	4.25	14.04	10.42	8.89	4.55	2.56	5.09	7.61	7.94	13.11	11.32	11.54	12.73	6.52	13.73	5.09	5.17	5.71	5.17	13.15	10.98	5	22.5	13.64	10.81	15.8	18.18	3.45	7.9	8.46	6.98	8.11
large terrestrial omnivore	5.19	6.38	5.26	6.25	6.66	2.72	7.69	1.69	3.26	4.77	4.92	5.66	5.77	3.64	6.52	5.88	5.09	5.17	4.29	5.17	3.95	2.44	7.5	5	6.81	8.11	7.89	6.82	3.45	7.9	5.64	2.33	2.7
arboreal omnivore	0	0	0	0	0	0	0	0	0	0	0	0	0	0	0	1.96	0	1.72	0	0	1.32	1.22	0	2.5	2.27	0	5.26	4.55	0	0	0	0	0
small terrestrial herbivore	28.57	29.8	21.05	20.83	31.12	18.13	30.78	27.13	31.53	34.93	19.67	18.86	23.07	20	19.58	19.61	25.43	18.97	31.42	29.32	31.57	32.93	20	12.5	13.64	24.32	5.26	11.37	20.68	15.79	30.99	23.25	21.62
small sized foregut fermenter	1.3	2.13	0	0	0	4.55	2.56	3.39	3.26	3.17	1.64	1.89	1.92	1.82	2.17	1.96	1.69	3.45	2.86	3.45	1.32	1.22	2.5	0	0	2.7	0	0	0	0	2.82	2.33	0
medium sized foregut fermenter	6.49	8.51	5.26	8.33	6.66	9.09	5.13	6.78	4.35	3.17	6.56	5.66	5.77	3.64	6.52	1.96	6.78	5.17	4.29	1.72	5.26	2.44	2.5	2.5	4.55	2.7	2.63	2.27	6.9	5.26	4.23	4.65	5.41
large sized foregut fermenter	7.79	17.03	7.03	12.5	8.89	15.81	7.69	6.78	5.43	4.77	3.28	3.77	3.85	3.64	4.35	1.96	3.39	8.62	7.14	3.45	1.32	3.66	2.5	5	4.55	5.41	2.63	4.55	3.45	2.63	2.82	2.33	2.7
small sized hindgut fermenter	5.19	6.38	3.51	6.25	4.45	11.16	5.13	6.78	4.35	4.77	3.28	3.77	3.85	5.44	2.17	3.92	5.09	6.9	4.29	5.17	6.57	4.88	2.5	5	4.55	5.41	2.63	2.27	3.45	2.63	4.23	4.65	2.7
large sized hindgut fermenter	6.49	8.51	5.26	8.33	6.66	9.09	7.69	1.69	2.17	3.17	0	0	0	0	0	0	1.69	1.72	1.43	1.72	0	1.22	0	0	0	0	0	0	0	0	0	0	0
subterranean herbivore	2.6	4.25	1.75	4.18	0	0	0	0	1.09	3.17	1.64	1.89	0	0	0	1.96	0	0	1.43	1.72	1.32	3.66	0	2.5	2.27	2.7	2.63	2.27	0	0	1.4	0	0
arboreal herbivore	3.9	2.13	0	0	0	0	2.56	1.69	3.26	0	4.92	5.66	5.77	5.44	6.52	5.88	5.09	5.17	4.29	5.17	1.32	0	7.5	2.5	4.55	2.7	2.63	2.27	3.45	7.9	4.23	6.98	8.11
aquatic herbivore	2.6	0	3.51	2.08	4.45	4.55	5.13	1.69	2.17	1.58	3.28	1.89	1.92	3.64	4.35	1.96	1.69	1.72	1.43	1.72	1.32	1.22	2.5	2.5	4.55	0	2.63	2.27	6.9	5.26	1.4	2.33	5.41
Pleistocene – bold; NP – National Park, BR – Biosphere reserve, Z – zapovednik, Mts. – mountains
